# Supplementary material for: The Effect of Mechanical Circulatory Support on Blood Flow in the Ascending Aorta: A Combined Experimental and Computational Study
Source: Bioengineering (Basel). 2024 Feb 28;11(3):238. doi: 10.3390/bioengineering11030238 (PMC10968640; doi:10.3390/bioengineering11030238)
Supplement: Supplementary file 1 [file bioengineering-11-00238-s001.zip]

Archive with 1 entries (1 files):
- bioengineering-2849507-supplementary.pdf
